# Supplementary material for: Finishing the finished human chromosome 22 sequence
Source: Genome Biol. 2008 May 13;9(5):R78. doi: 10.1186/gb-2008-9-5-r78 (PMC2441464; doi:10.1186/gb-2008-9-5-r78)
Supplement: Additional data file 3 — The table and tpf file from Additional data file 1 in tab delimited text format. [file gb-2008-9-5-r78-S3.txt]

Additional Data File Table S2											
"Table S2 is provided in Excel and tab delimited format.  Table of coordinates for the 11 gaps and four deletions in the initial chromosome 22 sequence mapped onto selected genome builds.  As clones were added into gaps the gaps sizes were adjusted, based on their size estimates.  Once closed the gap is labelled �Closed�.  Coordinates for the sequences comprising the full gap closures in this build (as shown in supplementary figures 4-13, to be released as HGRC37) are given in the final column.  Full details of the assembly are provided in the AGP file at http://www.sanger.ac.uk/HGP/Chr22/GapClosure/chr22.agp. For the deletions the initial sequence coordinates are given up to the point a sequence was replaced (�Replaced�) and then the coordinates for the replacement sequence(s) are given below.  N/A indicates that there are no coordinates for these replacement sequences in this build.  Additional Notes (1) Initial Sequence of Chromosome 22 as published in Dunham et al 1999. No adjustment for 22p or Centromere.  (2) No adjustment for 22p or Centromere. (3) Adjustment for 22p and Centromere added. (4) Data from this paper. Release date for full genome build currently unknown.  Appended below the table is the tile path file (tpf) that allows decoding of clone names to accession numbers and vice versa."											
	Build (Date)										
Gap	Dunham et al (Dec 1999)(1)	hg4 (Sep 2000)(2)	hg6 (Dec 2000) (3)	hg10 (Dec 2001)	hg13 (Nov 2002)	hg15 (April 2003)	"hg16, NCBI34 (Jul 2003)"	"hg17, NCBI35 (May 2004)"	"hg18, NCBI36 (Mar 2006)"	"hg19, HGRC37 (4)"	"hg19, HGRC37 Gap Closures"

Gap A	234055-244656	234056-235954	13234056-13235954	13334227-13336124	13234227-13236124	14664227-14666126	14664227-14666126	14664227-14666126	Closed	Closed	14664227-14694096
Gap B	650880-802481	642180-792179	13642180-13792179	13742350-13892347	13642350-13792347	15072405-15222404	15072405-15222404	15072405-15222404	15077851-15227850	15077851-15227850	
Gap C	2196694-2399095	Closed	Closed	Closed	Closed	Closed	Closed	Closed	Closed	Closed	16618227-16977306
Gap D	4189353-4290954	4249653-4349651	17249653-17349651	17349749-17499746	17249749-17399746	18883986-18933985	18883986-18933985	18883986-18933985	18889432-18939431	18889432-18939431	
Gap 1	27296804-27348405	27397755-27447753	40397755-40447753	40583691-40633688	40483691-40533688	42112199-42162198	42112199-42162198	42210288-42221287	42215734-42227733	Closed	42211202-42246887
Gap 2	28115760-28192361	28215111-28290109	41215111-41290109	41401046-41476043	41301046-41376043	42967356-43010355	42967356-43010355	43033957-43053956	43057959-43107958	Closed	43014245-43072667
Gap 3	29720434-29872035	29818182-29968183	42818182-42968183	43004116-43154113	42904116-43054113	44545358-44632357	44545358-44632357	44687808-44707807	Closed	Closed	44594962-44819797
Gap 4	32356695-32408296	32456877-32506875	45456877-45506875	45642807-45692804	45542807-45592804	47189443-47239442	47189443-47239442	47297721-47309720	47356151-47366250	Closed	47307150-47474424
Gap 5	32598309-32699910	32696890-32796889	45696890-45796889	45882819-45982816	45782819-45882816	47453944-47512943	47453944-47512943	Closed	Closed	Closed	47534285-47627749
Gap 6	33692738-33794339	33790592-33890591	46790592-46890591	46976519-47076516	46876519-46976516	48543038-48607037	48543038-48607037	48677467-48727466	48750437-48767136	48694167-48699166	
Gap 7	34084844-34186445	34181098-34281097	47181098-47281097	47367023-47467020	47267023-47367020	48897544-48937543	48897544-48937543	49045082-49070081	49087577-49089176	Closed	48999903-49149386

Deletion										
										
"RP4-633O19, AL022302"	20223459-20271494	20324509-20372444	33324509-33372444	33510445-33558380	33410445-33458380	35038953-35086888	35038953-35086888	Replaced	Replaced	Replaced
"dJ633O19A/fW80423F1/dJ633O19B, CR383703/BX470187/CR383704"	N/A	N/A	N/A	N/A	N/A	N/A	N/A	35091640-35168349	35097086-35173795	35097086-35173795
										
"RP5-824I19, AL009049"	19335500-19346143	19436550-19447093	32436550-32447093	32622486-32633029	32522486-32533029	34150994-34161537	34150994-34161537	Replaced	Replaced	Replaced
"RP5-824I19A/CITF22-91B8/CITF22-37A6/RP5-824I19B, CR381707/BX936361/BX927085/CR381709"	N/A	N/A	N/A	N/A	N/A	N/A	N/A	34150994-34214224	34156440-34219670	34156440-34219670
										
"RP1-257I20, AL021878"	25905608-26020454	26006658-26121404	39006658-39121404	39192594-39307340	39092594-39207340	40721103-40835848	40721103-40835848	Revised	Revised	Revised
"RP1-257I20/RP4-669P10, AL021878/BX247885"	N/A	N/A	N/A	N/A	N/A	N/A	N/A	40802564-40974262	40808010-40979708	40808010-40979708
										
"CTA-437G10, AL022330"	11610320-11724390	Replaced	Replaced	Replaced	Replaced	Replaced	Replaced	Replaced	Replaced	Replaced
"RP1-213J1pA/CTA-437G10A/RP1-213J1pB/RP11-375H17/CTA-437G10B, AL133397/AL390209/AL133398/AL121885/AL390210"	N/A	11655148-11813384	24655148-24813384	24805243-24963479	24705243-24863479	26333701-26491937	26333701-26491937	26333701-26491937	26339147-26497383	26339147-26497383
										
	(1) Initial Sequence of Chromosome 22 as published in Dunham et al 1999. No adjustment for 22p or Centromere.  									
	(2) No adjustment for 22p or Centromere		
	(3) Adjustment for 22p and Centromere added		
	(4) Data from this paper. Release date for full genome build currently unknown.		
Tile Path File			
GAP	type-4	11330000	short_arm
GAP	type-4	3000000	centromere
GAP	type-4	100000	
AP000522	c4G1	Chr_22ctg1	
AP000523	c60H5	Chr_22ctg1	
AP000524	c70D1	Chr_22ctg1	
AP000525	N14H11	Chr_22ctg1	
AP000526	N64E9	Chr_22ctg1	
AP000527	c83F12	Chr_22ctg1	
AP000528	c91G6	Chr_22ctg1	
AP000529	c3G11	Chr_22ctg1	
CR545463	G248P-1690I13	Chr_22ctg1	
AP000530	c65E1	Chr_22ctg1
AP000531	c59E1	Chr_22ctg1
AP000532	c2F2	Chr_22ctg1
AP000533	c60G3	Chr_22ctg1
AP000534	c23H5	Chr_22ctg1
AP000535	c58F10	Chr_22ctg1
AP000536	c64C8	Chr_22ctg1
AP000537	c54B2	Chr_22ctg1
AP000538	c65B12	Chr_22ctg1
AP000539	c72E11	Chr_22ctg1
AP000540	c53D1	Chr_22ctg1
AP000541	c13E4	Chr_22ctg1
AP000542	c60D12	Chr_22ctg1
GAP	type-4	150000
AP000543	c20H12	Chr_22ctg2
AP000544	c17H1	Chr_22ctg2
AP000545	c68B10	Chr_22ctg2
AP000546	c18E3	Chr_22ctg2
AP000547	KB67B5	Chr_22ctg2
AP000365	KB7G2	Chr_22ctg2
AC005301	p15j16	Chr_22ctg2
AC007064	p87o8	Chr_22ctg2
AC006548	p20k14	Chr_22ctg2
AC006946	p109l3	Chr_22ctg2
AC005300	p143i13	Chr_22ctg2
AC005399	p238m15	Chr_22ctg2
AC004019	357f7	Chr_22ctg2
AC007666	p273a17	Chr_22ctg2
AC006285	p1087l10	Chr_22ctg2
AC016026	b461k10	Chr_22ctg2
AC016027	b476c20	Chr_22ctg2
AC008079	bac519d21	Chr_22ctg2
AC008132	pac995o6	Chr_22ctg2
AC008103	pac699j1	Chr_22ctg2
AC007326	p423	Chr_22ctg2
AC000095	f41c7	Chr_22ctg2
AC004461	119f4	Chr_22ctg2
AC004462	18c3	Chr_22ctg2
AC004471	111f11	Chr_22ctg2
AC004463	79h12	Chr_22ctg2
L77569	dgcrtel	Chr_22ctg2
AC000081	59c10	Chr_22ctg2
AC000094	f39e1	Chr_22ctg2
AC000085	72f8	Chr_22ctg2
AC000092	98c4	Chr_22ctg2
AC000079	49c12	Chr_22ctg2
AC000068	102g9	Chr_22ctg2
AC000087	83c5	Chr_22ctg2
AC000088	8.30E+09	Chr_22ctg2
AC000082	59f1	Chr_22ctg2
AC000070	105a	Chr_22ctg2
AC000086	81h	Chr_22ctg2
AC000077	31e	Chr_22ctg2
AC002475	dgcr-gap1	Chr_22ctg2
AC000067	100h	Chr_22ctg2
AC000093	carlaa	Chr_22ctg2
AC000091	91c	Chr_22ctg2
AC000089	89h	Chr_22ctg2
AC000076	2h	Chr_22ctg2
AC000078	33e	Chr_22ctg2
AC000090	8c	Chr_22ctg2
AC000080	56c	Chr_22ctg2
AC005663	p888c9	Chr_22ctg2
AC006547	p158l19	Chr_22ctg2
AC007663	b444p24	Chr_22ctg2
AC024070	chk89	Chr_22ctg2
AC023490	b33l19	Chr_22ctg2
GAP	type-4	50000
AC011718	b2280l11	Chr_22ctg3
AC007731	b562f10	Chr_22ctg3
AC005500	p52f6	Chr_22ctg3
AC004033	p_m11	Chr_22ctg3
AC007050	bac32	Chr_22ctg3
AC007308	pac408	Chr_22ctg3
AC002470	b135h6	Chr_22ctg3
AC002472	p_n5	Chr_22ctg3
AP000550	KB1592A4	Chr_22ctg3
AP000551	KB876E2	Chr_22ctg3
AP000552	KB1183D5	Chr_22ctg3
AP000556	KB1172D5	Chr_22ctg3
AP000557	KB1323B2	Chr_22ctg3
AP000558	KB1802C5	Chr_22ctg3
AP000553	KB1440D3	Chr_22ctg3
AP000554	KB666H9	Chr_22ctg3
AP000555	KB1027C11	Chr_22ctg3
D86995	LL22NC03-109G12	Chr_22ctg3
D87019	LL22NC03-86G7	Chr_22ctg3
D87012	LL22NC03-61D6	Chr_22ctg3
D88268	LL22NC03-47H9	Chr_22ctg3
D86993	LL22NC03-23C6	Chr_22ctg3
D87004	LL22NC03-4E7	Chr_22ctg3
D87022	LL22NC03-88E1	Chr_22ctg3
D88271	LL22NC03-114H4	Chr_22ctg3
D88269	LL22NC03-33B6	Chr_22ctg3
D87000	LL22NC03-30E12	Chr_22ctg3
D86996	LL22NC03-23F1	Chr_22ctg3
D86989	LL22NC03-110H3	Chr_22ctg3
D88270	LL22NC03-123E1	Chr_22ctg3
D87003	LL22NC03-2H8	Chr_22ctg3
D87018	LL22NC03-80A10	Chr_22ctg3
D87016	LL22NC03-75A1	Chr_22ctg3
D86999	LL22NC03-22A12	Chr_22ctg3
D87010	LL22NC03-35B9	Chr_22ctg3
D87009	KB288A10	Chr_22ctg3
D87011	LL22NC03-50D10	Chr_22ctg3
D87013	LL22NC03-63E9	Chr_22ctg3
D87014	LL22NC03-61E11	Chr_22ctg3
D86991	LL22NC03-29D3	Chr_22ctg3
D87002	LL22NC03-31F3	Chr_22ctg3
D87006	LL22NC03-52F2	Chr_22ctg3
D86994	LL22NC03-102D1	Chr_22ctg3
D87007	LL22NC03-48A11	Chr_22ctg3
D87015	LL22NC03-68D6	Chr_22ctg3
D86998	LL22NC03-24A12	Chr_22ctg3
D87021	LL22NC03-84E4	Chr_22ctg3
D87024	LL22NC03-92H4	Chr_22ctg3
D87020	LL22NC03-9G6	Chr_22ctg3
D87023	LL22NC03-9C5	Chr_22ctg3
D87017	LL22NC03-75C12	Chr_22ctg3
AP000360	N81C12	Chr_22ctg3
AP000361	N8E4	Chr_22ctg3
AP000362	N75A12	Chr_22ctg3
AC000029	8.65E+11	Chr_22ctg3
AC000102	60b5	Chr_22ctg3
U07000	cos7-1	Chr_22ctg3
AP000343	KB282B12	Chr_22ctg3
AP000344	KB1269D1	Chr_22ctg3
AP000345	KB208E9	Chr_22ctg3
AP000346	KB1572G7	Chr_22ctg3
AP000347	KB113H7	Chr_22ctg3
AP000348	N27C7	Chr_22ctg3
AP000349	KB1839H6	Chr_22ctg3
AP000350	KB1125A3	Chr_22ctg3
AP000351	KB226F1	Chr_22ctg3
AP000352	KB1561E1	Chr_22ctg3
AP000353	KB318B8	Chr_22ctg3
AP000354	KB1674E1	Chr_22ctg3
AP000355	KB1896H10	Chr_22ctg3
AP000356	KB1995A5	Chr_22ctg3
AP000357	N95F10	Chr_22ctg3
AP000358	N110F4	Chr_22ctg3
AP000359	KB63E7	Chr_22ctg3
AL049759	RP5-930L11	Chr_22ctg3
AL050312	RP11-9F11	Chr_22ctg3
AL022323	CTA-243E7	Chr_22ctg3
Z99916	CTA-221G9	Chr_22ctg3
AL022332	RP3-462D8	Chr_22ctg3
AL022324	CTA-246H3	Chr_22ctg3
AL008721	CTA-390C10	Chr_22ctg3
AL022329	CTA-407F11	Chr_22ctg3
AL080245	RP11-89B2	Chr_22ctg3
Z98949	CTA-125H2	Chr_22ctg3
AL079300	CTA-109D1	Chr_22ctg3
AL022337	CTA-796E4	Chr_22ctg3
AL080273	RP11-259P1	Chr_22ctg3
AL023513	RP1-268D13	Chr_22ctg3
AL078460	RP3-341O5	Chr_22ctg3
AL035044	XX-DJ40G4P	Chr_22ctg3
Z99714	CTB-1048E9	Chr_22ctg3
Z95115	CTA-445C9	Chr_22ctg3
Z99774	CTA-373H7	Chr_22ctg3
Z95889	CTA-211A9	Chr_22ctg3
Z97353	RP1-90L6	Chr_22ctg3
AL008638	CTA-992D9	Chr_22ctg3
AL021153	CTA-503F6	Chr_22ctg3
AL034386	RP5-1172A22	Chr_22ctg3
AL020994	CTA-929C8	Chr_22ctg3
AL049536	XX-DJ205F14P	Chr_22ctg3
AL050402	RP11-46E17	Chr_22ctg3
AL133456	XX-DJ231P7P	Chr_22ctg3
AL133397	RP1-213J1p__A	Chr_22ctg3
AL390209	CTA-437G10__A	Chr_22ctg3
AL133398	RP1-213J1p__B	Chr_22ctg3
AL121885	RP11-375H17	Chr_22ctg3
AL390210	CTA-437G10__B	Chr_22ctg3
AL031591	RP3-353E16	Chr_22ctg3
AL033538	RP3-477H23	Chr_22ctg3
AL035453	SC22CB-42E1	Chr_22ctg3
AL050313	CTA-754D9	Chr_22ctg3
AL035397	RP6-45P1	Chr_22ctg3
AL023281	CTA-544A11	Chr_22ctg3
AL008722	CTA-732E4	Chr_22ctg3
AL080241	RP11-541J16	Chr_22ctg3
AL118497	RP11-329J7	Chr_22ctg3
AL121825	RP11-436C9	Chr_22ctg3
AL117330	RP11-444G7	Chr_22ctg3
AL023494	RP3-366L4	Chr_22ctg3
Z93930	CTA-292E10	Chr_22ctg3
AL031596	RP4-745C22	Chr_22ctg3
Z95113	CTA-175E3	Chr_22ctg3
AL021393	CTA-747E2	Chr_22ctg3
Z95116	CTA-57G9	Chr_22ctg3
AL031186	CTA-984G1	Chr_22ctg3
AC000026	58b8	Chr_22ctg3
AC002059	p704f1059q13	Chr_22ctg3
AC000041	p42h1	Chr_22ctg3
AC000035	ll47g11	Chr_22ctg3
AC005529	bk256d12	Chr_22ctg3
AC004882	RP1-76B20	Chr_22ctg3
Z82171	SC22CB-11B7	Chr_22ctg3
AC004819	RP1-15I23	Chr_22ctg3
AC003681	RP3-394A18	Chr_22ctg3
AC003071	CTA-85E5	Chr_22ctg3
AC002378	RP3-438O4	Chr_22ctg3
AC004264	RP1-102K2	Chr_22ctg3
AC004997	RP1-130H16	Chr_22ctg3
AC004832	RP4-539M6	Chr_22ctg3
AC005006	RP1-56J10	Chr_22ctg3
AC003072	CTA-963H5	Chr_22ctg3
AL079299	RP11-492A7	Chr_22ctg3
AL022336	RP1-78F24	Chr_22ctg3
AC004542	RP3-430N8	Chr_22ctg3
AC005233	RP5-1198O21	Chr_22ctg3
AC005005	RP3-412A9	Chr_22ctg3
AC002073	RP3-515N1	Chr_22ctg3
AC005003	RP3-400N23	Chr_22ctg3
AL096702	RP11-254F5	Chr_22ctg3
AL096701	RP11-247I13	Chr_22ctg3
AL109802	RP11-163M1	Chr_22ctg3
AL096768	RP5-858B16	Chr_22ctg3
AL031255	RP4-694E4	Chr_22ctg3
AC005004	RP3-403E2	Chr_22ctg3
AL022331	CTA-440B3	Chr_22ctg3
Z82190	RP1-180M12	Chr_22ctg3
Z83856	LL22NC03-113A11	Chr_22ctg3
Z82248	LL22NC03-44A4	Chr_22ctg3
AL008719	CTA-342B11	Chr_22ctg3
Z74021	SC22CB-1E7	Chr_22ctg3
Z80998	SC22CB-36G12	Chr_22ctg3
Z83849	CITF22-65B7	Chr_22ctg3
AL022321	RP1-20O8	Chr_22ctg3
Z83839	RP1-127L4	Chr_22ctg3
AL008723	RP1-90G24	Chr_22ctg3
AL021937	RP1-149A16	Chr_22ctg3
AL035068	RP1-116G19	Chr_22ctg3
Z71183	LL22NC03-28H9	Chr_22ctg3
Z82181	LL22NC01-86D10	Chr_22ctg3
Z80902	LL22NC03-80H12	Chr_22ctg3
AL021452	CTA-285F3	Chr_22ctg3
Z82246	LL22NC03-104C7	Chr_22ctg3
Z75744	LL22NC03-117B5	Chr_22ctg3
Z81309	LL22NC01-92H8	Chr_22ctg3
Z69714	LL22NC03-37F10	Chr_22ctg3
Z72521	LL22NC03-29F4	Chr_22ctg3
Z72520	LL22NC03-19H5	Chr_22ctg3
Z73495	LL22NC01-116C6	Chr_22ctg3
AL023282	CTA-766E1	Chr_22ctg3
Z73979	SC22CB-10B1	Chr_22ctg3
Z98256	RP1-309I22	Chr_22ctg3
AL031592	CTA-366B10	Chr_22ctg3
Z83846	CTA-415G2	Chr_22ctg3
Z82198	RP1-302D9	Chr_22ctg3
AL008630	CTA-282F2	Chr_22ctg3
Z82173	SC22CB-1D7	Chr_22ctg3
AL008715	CTC-1216H12	Chr_22ctg3
AL023577	CTA-566G5	Chr_22ctg3
Z82179	LL22NC01-140F8	Chr_22ctg3
Z73421	LL22NC03-37D7	Chr_22ctg3
AL133451	LL22NC03-120B6	Chr_22ctg3
Z69943	N4F11	Chr_22ctg3
AL008640	SC22CB-33D11	Chr_22ctg3
Z70288	LL22NC01-78G1	Chr_22ctg3
Z97354	LL22NC03-117F11	Chr_22ctg3
Z69042	LL22NC01-95B1	Chr_22ctg3
Z68287	LL22NC03-38E12	Chr_22ctg3
Z76736	RP1-75E8	Chr_22ctg3
Z69713	LL22NC03-20A6	Chr_22ctg3
Z68324	LL22NC03-7A10	Chr_22ctg3
AL096754	LL22NC03-2E9	Chr_22ctg3
Z49866	LL22NC03-73A10	Chr_22ctg3
Z54073	LL22NC03-13E1	Chr_22ctg3
Z77853	LL22NC03-53F3	Chr_22ctg3
Z69715	LL22NC03-74G7	Chr_22ctg3
Z73429	LL22NC03-32F9	Chr_22ctg3
Z69925	LL22NC03-116A5	Chr_22ctg3
Z68223	LL22NC01-110C7	Chr_22ctg3
Z83852	SC22CB-49C12	Chr_22ctg3
Z82182	LL22NC01-90C2	Chr_22ctg3
Z99704	LL22NC01-75B8	Chr_22ctg3
Z74581	LL22NC01-127C11	Chr_22ctg3
AL008641	LL22NC03-100B10	Chr_22ctg3
Z69707	LL22NC01-95B9	Chr_22ctg3
Z68285	LL22NC03-11D4	Chr_22ctg3
AL022338	LL22NC01-82F7	Chr_22ctg3
Z82250	LL22NC03-86D4	Chr_22ctg3
AL008717	CTA-221H1	Chr_22ctg3
Z68323	LL22NC03-13G6	Chr_22ctg3
Z68288	LL22NC03-5E4	Chr_22ctg3
Z68325	LL22NC03-98E6	Chr_22ctg3
Z69712	LL22NC03-12G10	Chr_22ctg3
Z68754	LL22NC01-78H10	Chr_22ctg3
Z68758	LL22NC03-85E10	Chr_22ctg3
Z50860	LL22NC03-76A1	Chr_22ctg3
AL020992	CTA-363A12	Chr_22ctg3
Z68224	LL22NC01-129H9	Chr_22ctg3
AL049750	LL22NC01-141E2	Chr_22ctg3
Z69907	LL22NC03-22D1	Chr_22ctg3
AL031001	RP1-281O16	Chr_22ctg3
AL021877	RP1-101G11	Chr_22ctg3
Z82196	RP1-288L1	Chr_22ctg3
AL024495	RP3-404L14	Chr_22ctg3
Z82194	RP1-272J12	Chr_22ctg3
Z83853	SC22CB-109E1	Chr_22ctg3
AL024494	RP1-215F16	Chr_22ctg3
Z99755	CTA-714B7	Chr_22ctg3
AL031300	RP3-323A16	Chr_22ctg3
AL008635	RP3-510H16	Chr_22ctg3
Z82244	CTA-286B10	Chr_22ctg3
CR381707	RP5-824I19__A	Chr_22ctg3
BX936361	CITF22-91B8	Chr_22ctg3
BX927085	CITF22-37A6	Chr_22ctg3
CR381709	RP5-824I19__B	Chr_22ctg3
AL022334	RP4-569D19	Chr_22ctg3
AL049747	CITF22-62D4	Chr_22ctg3
Z79996	SC22CB-33F2	Chr_22ctg3
AL049748	RP1-41P2	Chr_22ctg3
AL079295	RP1-106I20	Chr_22ctg3
Z82217	RP1-78B3	Chr_22ctg3
Z95114	CTA-212A2	Chr_22ctg3
AL031426	CTA-191D12	Chr_22ctg3
Z82215	RP1-68O2	Chr_22ctg3
CR383703	RP4-633O19__A	Chr_22ctg3
BX470187	G248P-80423F1	Chr_22ctg3
CR383704	RP4-633O19__B	Chr_22ctg3
AL022313	RP5-1119A7	Chr_22ctg3
AL031845	CTA-566H6	Chr_22ctg3
Z70289	CITF22-4G12	Chr_22ctg3
AL049749	RP1-293L6	Chr_22ctg3
Z80897	LL22NC01-132D12	Chr_22ctg3
Z82184	CITF22-126G10	Chr_22ctg3
Z82185	CITF22-24E5	Chr_22ctg3
AL008637	CTA-833B7	Chr_22ctg3
AL133392	CITF22-45C1	Chr_22ctg3
Z82180	LL22NC01-81G9	Chr_22ctg3
Z73420	LL22NC01-146D10	Chr_22ctg3
AL022314	RP5-1170K4	Chr_22ctg3
Z82188	RP1-151B14	Chr_22ctg3
Z94160	RP1-63G5	Chr_22ctg3
AL049850	RP5-889J22__A	Chr_22ctg3
Z93096	CTA-390B3	Chr_22ctg3
AL049851	RP5-889J22__B	Chr_22ctg3
AL022315	RP5-1177I5	Chr_22ctg3
AL109980	RP4-697G8	Chr_22ctg3
AL035496	RP3-437O22	Chr_22ctg3
Z83844	RP1-37E16	Chr_22ctg3
Z97630	RP3-466N1	Chr_22ctg3
AL022311	RP5-1014D13	Chr_22ctg3
AL031587	RP5-1039K5	Chr_22ctg3
AL022322	CTA-228A9	Chr_22ctg3
AL021977	CTA-447C4	Chr_22ctg3
AL020993	RP1-5O6	Chr_22ctg3
Z98749	RP3-449O17	Chr_22ctg3
Z97056	RP3-434P1	Chr_22ctg3
AL022320	RP1-199H16	Chr_22ctg3
AL035495	RP1-319F24	Chr_22ctg3
AL021707	RP3-508I15	Chr_22ctg3
AL021806	RP4-779B17	Chr_22ctg3
AL008583	RP3-327J16	Chr_22ctg3
AL022318	CTA-150C2	Chr_22ctg3
AL078641	RP3-494G10	Chr_22ctg3
AL031846	RP4-742C19	Chr_22ctg3
Z81010	LL22NC03-10C3	Chr_22ctg3
AL031590	CTA-232D4	Chr_22ctg3
AL022326	RP3-333H23	Chr_22ctg3
Z83845	RP3-407F17	Chr_22ctg3
AL022312	RP5-1104E15	Chr_22ctg3
AL008716	CTA-206C7	Chr_22ctg3
AL022319	RP1-172B20	Chr_22ctg3
AL022353	CTA-352E11	Chr_22ctg3
Z82206	RP3-370M22	Chr_22ctg3
Z83847	RP3-496C20	Chr_22ctg3
AL033547	RP3-340K22	Chr_22ctg3
AL031589	RP6-11O7	Chr_22ctg3
Z93783	RP3-377F16	Chr_22ctg3
AL022238	RP5-1042K10	Chr_22ctg3
AL031594	RP4-591N18	Chr_22ctg3
Z86090	229A8	Chr_22ctg3
AL096703	RP4-735G18	Chr_22ctg3
AL049764	RP3-362J20	Chr_22ctg3
Z98048	RP3-408N23	Chr_22ctg3
AL035450	RP5-1057D18	Chr_22ctg3
AL080242	RP11-554C12	Chr_22ctg3
AL080243	RP11-12M9	Chr_22ctg3
AL096765	RP11-422A16	Chr_22ctg3
AL035658	RP1-85F18	Chr_22ctg3
AL035681	RP4-756G23	Chr_22ctg3
AL035659	RP5-979N1	Chr_22ctg3
AL008582	CTA-223H9	Chr_22ctg3
AL023553	RP3-347H13	Chr_22ctg3
Z83840	CTA-216E10	Chr_22ctg3
AL023879	CTA-109G6	Chr_22ctg3
AL021453	RP5-821D11	Chr_22ctg3
Z99716	CTA-250D10	Chr_22ctg3
Z82192	RP1-186O1	Chr_22ctg3
AL021878	RP1-257I20	Chr_22ctg3
BX247885	RP4-669P10	Chr_22ctg3
Z83851	CTA-989H11	Chr_22ctg3
AL022316	CTA-126B4	Chr_22ctg3
AL035418	RP1-141I3	Chr_22ctg3
Z93241	RP1-222E13	Chr_22ctg3
Z82176	SC22CB-33B7	Chr_22ctg3
AL049757	RP1-47A17	Chr_22ctg3
AL049758	RP3-437M21	Chr_22ctg3
AL022476	RP3-323M22	Chr_22ctg3
AL022237	CTB-1191B2	Chr_22ctg3
Z82214	RP3-526I14	Chr_22ctg3
Z99756	RP1-100N22	Chr_22ctg3
AL096761	RP4-754E20__A	Chr_22ctg3
Z82172	SC22CB-13C9	Chr_22ctg3
AL096759	RP4-754E20__B	Chr_22ctg3
AL049708	XX-PRY736A3__A	Chr_22ctg3
BX890592	c005500511	Chr_22ctg3
CU137653	c0511c0695L	Chr_22ctg3
CR377231	c008600695rc	Chr_22ctg3
BX546033	G248P-80414D10l	Chr_22ctg3
AL929420	CITF22-123F2	Chr_22ctg3
AL118498	RP1-185D5	Chr_22ctg3
AL031843	RP1-246D7	Chr_22ctg3
Z82201	RP3-345P10	Chr_22ctg3
AL023801	RP4-786D3	Chr_22ctg3
Z97055	RP3-388M5	Chr_22ctg3
AL023654	RP4-549K18	Chr_22ctg3
AL035398	RP4-796I17	Chr_22ctg3
Z82178	SC22CB-79B4	Chr_22ctg3
Z82174	SC22CB-20F6	Chr_22ctg3
AL033543	CTA-414D7	Chr_22ctg3
AL031595	RP4-671O14	Chr_22ctg3
AL022339	LL22NC03-75B3	Chr_22ctg3
AL591914	CITF22-4H11	Chr_22ctg3
AL671760	CITF22-11D1	Chr_22ctg3
CR933566	c017600455L 	Chr_22ctg3
CR936470	c455c658L  	Chr_22ctg3
CR936488	c009500658L	Chr_22ctg3
CU210860	c658c926rcL	Chr_22ctg3
CT009695	c926rcL	Chr_22ctg3
CR954960	chimpc702L	Chr_22ctg3
BX890582	c024501702	Chr_22ctg3
AL929500	CITF22-57B10	Chr_22ctg3
Z85994	RP1-32I10	Chr_22ctg3
Z81308	CTA-397C4	Chr_22ctg3
AL023973	RP5-1033E15	Chr_22ctg3
Z75407	LL22NC03-128A12	Chr_22ctg3
AL022317	RP1-140L1	Chr_22ctg3
AL022333	RP3-474I12	Chr_22ctg3
Z98743	RP1-181C9	Chr_22ctg3
Z93244	CTA-116F5	Chr_22ctg3
Z83838	RP1-127B20	Chr_22ctg3
AL079301	RP4-753M9	Chr_22ctg3
AL049760	XX-PRYR7CC1	Chr_22ctg3
Z82243	CTA-217C2	Chr_22ctg3
AL008718	CTA-268H5	Chr_22ctg3
AL021391	RP1-102D24	Chr_22ctg3
Z98047	RP1-162H14	Chr_22ctg3
Z95331	CTA-941F9	Chr_22ctg3
Z93784	RP3-398C22	Chr_22ctg3
Z84478	RP1-37M3	Chr_22ctg3
BX324167	G248P-85898F10	Chr_22ctg3
BX511035	RP11-435J19	Chr_22ctg3
CR536603	G248P-2439F13	Chr_22ctg3
CR956437	G248P-2439fw1777L	   Chr_22ctg3
CT008506	G248P-2439fw1777P	Chr_22ctg3
CR933557	G248P-1777b19L 	Chr_22ctg3
BX537318	CITF22-92A6	Chr_22ctg3
AL929387	RP11-398F12	Chr_22ctg3
AL121672	RP6-109B7	Chr_22ctg3
AL049853	RP4-695O20__B	Chr_22ctg3
Z94161	LL22NC03-102C10	Chr_22ctg3
AL049856	RP4-695O20__A	Chr_22ctg3
AL078611	cB5E3	Chr_22ctg3
AL031034	LL22NC03-98G1	Chr_22ctg3
Z93024	LL22NC03-5H6	Chr_22ctg3
AL031844	RP3-361H15	Chr_22ctg3
AL031588	RP5-1163J1	Chr_22ctg3
AL031597	RP5-996D20	Chr_22ctg3
AL021392	RP3-439F8	Chr_22ctg3
AL096766	RP6-59H18	Chr_22ctg3
AL118516	CTA-29F11	Chr_22ctg3
AL078642	RP5-917C11	Chr_22ctg3
Z97351	RP1-116M15	Chr_22ctg3
Z82187	CITF22-64F4	Chr_22ctg3
U51561	N79E2	Chr_22ctg3
AL023576	CTA-358H9	Chr_22ctg3
Z80896	RP1-67C13	Chr_22ctg3
Z79999	CITF22-111A3	Chr_22ctg3
AL023733	SC22CB-58F5	Chr_22ctg3
Z81000	CITF22-67D6	Chr_22ctg3
AL096755	RP3-477J10__A	Chr_22ctg3
U51559	N65D1	Chr_22ctg3
AL096756	RP3-477J10__B	Chr_22ctg3
Z82183	LL22NC01-98F6	Chr_22ctg3
Z83836	RP1-111J24	Chr_22ctg3
Z82186	CITF22-49D8	Chr_22ctg3
AL035069	RP3-404P13	Chr_22ctg3
Z84496	LL22NC03-75H12	Chr_22ctg3
AL021306	CTB-1109B5	Chr_22ctg3
Z80999	LL22NC01-140G5	Chr_22ctg3
Z73416	LL22NC03-114B2	Chr_22ctg3
AL033544	LL22NC01-107C5	Chr_22ctg3
AL049568	SC22CB-23F1	Chr_22ctg3
Z80901	LL22NC03-119A7	Chr_22ctg3
AC000034	ll119a4	Chr_22ctg3
Z83854	SC22CB-44H3	Chr_22ctg3
AL117329	RP11-191L9	Chr_22ctg3
AL121580	RP13-455A7	Chr_22ctg3
AL110122	CTA-280A3__A	Chr_22ctg3
Z73963	LL22NC03-62C4	Chr_22ctg3
AL110121	CTA-280A3__B	Chr_22ctg3
Z70688	LL22NC03-27C5	Chr_22ctg3
Z81002	LL22NC03-53A9	Chr_22ctg3
Z80772	CITF22-37F6	Chr_22ctg3
AL118553	CITF22-91B7__A	Chr_22ctg3
Z78421	LL22NC03-121E8	Chr_22ctg3
AL118554	CITF22-91B7__B	Chr_22ctg3
AL050314	RP1-100G10	Chr_22ctg3
AL008720	CTA-343C1	Chr_22ctg3
Z72006	LL22NC03-69F4	Chr_22ctg3
Z82249	LL22NC03-4D6	Chr_22ctg3
AL078640	RP11-536P6	Chr_22ctg3
Z84468	CTA-299D3	Chr_22ctg3
AL096853	CITF22-96H12	Chr_22ctg3
CR391954	c010900614rc	Chr_22ctg3 
CR450365	f96s22	Chr_22ctg3
CR456636	f96f65	Chr_22ctg3
AL954745	CITF22-65C6	Chr_22ctg3
AL096843	RP11-262A13	Chr_22ctg3
Z83837	CITF22-113D11	Chr_22ctg3
Z83855	LL22NC03-104C4	Chr_22ctg3
AL078607	RP4-619N21	Chr_22ctg3
AL954742	CITF22-114E11	Chr_22ctg3
BX324183	G248P-83857E1	Chr_22ctg3
BX927063	CITF22-118E8	Chr_22ctg3
BX324178	G248P-81516E3	Chr_22ctg3
AL078613	RP11-354I12	Chr_22ctg3
AL078622	RP5-925J7	Chr_22ctg3 
AL078632	RP11-255N20	Chr_22ctg3 
AL049773	RP5-1061O18__A	Chr_22ctg3
Z94162	LL22NC03-21F1	Chr_22ctg3
AL049774	RP5-1061O18__B	Chr_22ctg3
Z82202	RP1-34P24	Chr_22ctg3
Z82189	RP1-170A21	Chr_22ctg3
AL008636	CTA-722E9	Chr_22ctg3
AL031593	RP4-566L20	Chr_22ctg3
Z97192	RP1-29C18	Chr_22ctg3
AL023802	RP5-983L19	Chr_22ctg3
Z98885	RP3-522J7	Chr_22ctg3
AL117328	RP11-494O16	Chr_22ctg3
AL671710	CITF22-1A6	Chr_22ctg3
BX539320	CITF22-49E9	Chr_22ctg3
CR536608	CITF22-5B3	Chr_22ctg3
CT009694	c170L	Chr_22ctg3
GAP	type-4	5000
CT025869	aada652c669L	Chr_22ctg4
CT025559	aada731b232L	Chr_22ctg4
AL080240	RP11-232E17	Chr_22ctg4
AL022327	RP3-355C18	Chr_22ctg4
AL034546	RP5-898I4	Chr_22ctg4
AL022328	RP3-402G11	Chr_22ctg4
BX649592	G248P-80131G2	Chr_22ctg4
CR790389	c004201334L	Chr_22ctg4
CT010163	36887L	Chr_22ctg4
CR932344	c024601283L	Chr_22ctg4
CR559946	c283c717	Chr_22ctg4
CR932343	c00717c00720L	Chr_22ctg4
CR759740	c018300720L	Chr_22ctg4
CT009622	c720c749L	Chr_22ctg4
CU041238	c749aadd513L	Chr_22ctg4
CU074331	aadd513f116L	Chr_22ctg4
BX545851	CITF22-116F7	Chr_22ctg4
AL954743	CITF22-49G11	Chr_22ctg4
AL671545	CITF22-53E7	Chr_22ctg4
AL096767	RP4-579N16	Chr_22ctg4
Z94802	CTA-999D10	Chr_22ctg4
U62317	CTA-384D8	Chr_22ctg4
Z82168	RP1-104C13	Chr_22ctg4
Z82245	CTA-799F10	Chr_22ctg4
AC000050	n66c4	Chr_22ctg4
AC000036	n85a3	Chr_22ctg4	
AC002056	n94h12	Chr_22ctg4	
AC002055	n1g3	Chr_22ctg4	
GAP	type-4	20000	telomere
